# Supplementary material for: The Influence of Acid Whey on the Lipid Composition and Oxidative Stability of Organic Uncured Fermented Bacon after Production and during Chilling Storage
Source: Antioxidants (Basel). 2021 Oct 27;10(11):1711. doi: 10.3390/antiox10111711 (PMC8614668; doi:10.3390/antiox10111711)
Supplement: Supplementary file 1 [file antioxidants-10-01711-s001.zip]

Archive with 1 entries (1 files):
- antioxidants-1402597-supplementary.pdf
